# Supplementary material for: A Cross-Sectional Multivariable Analysis of the Quality of Hemodialysis Patients’ Life in Lahore City, Pakistan
Source: Healthcare (Basel). 2025 Jan 18;13(2):186. doi: 10.3390/healthcare13020186 (PMC11764696; doi:10.3390/healthcare13020186)
Supplement: Supplementary file 1 [file healthcare-13-00186-s001.zip]

Archive with 1 entries (1 files):
- healthcare-3368870-supplementary.xlsx
