# Supplementary material for: A Cross-Sectional Multivariable Analysis of the Quality of Hemodialysis Patients’ Life in Lahore City, Pakistan
Source: Healthcare (Basel). 2025 Jan 18;13(2):186. doi: 10.3390/healthcare13020186 (PMC11764696; doi:10.3390/healthcare13020186)
Supplement: Supplementary file 1 [file healthcare-13-00186-s001.zip › healthcare-3368870-supplementary.xlsx]

## Sheet: Sheet1
patients	m.status	age	s.class	gender	edu	incomecoded	e.status	F.income	history	time	comorbidities	diabetes	QOL	heart	hypertension	soreness3	leg.pain	cramps3	VAR00002	itchy.skin3	breath3	faintness3	upset.stomach3	dryness.in.mouth3	appetite3	exercise	pain	family.distress	family.emotionalsupport	work.affected	financial.problem	performing.livingactivities	marital.relationships	transport.satisfaction	eating.habits3	weather.severity3	staff.behavior	sleep3	less.night.sleep	more.sleep.daytime	friends.support	irritable	feel.isolation	distress	anxiety	depression	life.become.normal	worried.about.death	VAR00004
1	1	43	1	1	2	2	1	20000	1	6	3	1	2	0	0	5	5	3	2	3	5	5	5	3	2	1	2	3	1	5	5	3	1	1	3	2	3	1	5	5	2	3	2	2	2	2	3	3	2
2	2	63	2	2	1	3	0	50000	0	5	3	1	1	0	1	5	4	1	1	4	4	4	5	5	5	3	1	4	5	4	4	4	5	4	5	5	5	4	2	5	3	4	4	3	5	5	5	3	1
3	1	76	2	1	3	2	0	27000	1	36	3	0	2	0	0	1	1	4	2	1	2	1	1	2	1	3	2	3	1	3	1	3	2	3	2	5	5	5	1	5	3	1	1	1	1	1	5	2	2
4	1	58	2	1	1	3	0	70000	0	10	3	1	3	1	0	4	3	3	3	1	1	2	3	2	1	1	3	3	4	3	5	3	2	3	4	1	5	2	3	1	3	2	1	2	2	1	1	2	3
5	1	58	2	1	3	2	0	50000	0	60	3	1	3	1	0	2	3	3	3	4	2	2	3	4	5	3	2	4	1	4	3	2	3	3	2	3	2	1	5	5	3	4	3	2	4	2	3	2	3
6	2	50	2	1	1	3	0	15000	0	24	3	1	1	1	1	5	4	3	1	5	4	5	5	5	4	2	1	4	4	4	4	4	4	5	4	5	5	4	4	3	5	5	5	4	5	5	4	2	1
7	2	40	2	1	1	2	0	25000	1	36	3	1	2	1	1	3	4	3	2	3	4	4	4	3	1	2	1	5	4	3	1	4	2	3	2	4	5	5	1	4	4	5	1	2	3	4	2	2	2
8	1	68	2	1	3	3	0	90000	0	55	3	1	3	1	0	3	2	1	3	2	4	5	3	2	3	2	1	5	1	5	1	2	1	3	4	5	5	3	3	3	3	3	3	2	3	3	2	3	3
9	1	61	1	1	2	2	0	50000	1	120	2	0	2	0	1	2	2	4	2	1	2	3	2	2	3	2	1	4	4	3	4	3	2	4	3	3	4	4	1	5	2	2	2	2	1	2	2	2	2
10	2	50	1	1	1	3	0	10000	0	108	3	1	1	0	1	5	5	4	1	5	4	5	5	5	4	2	2	5	5	4	5	5	5	4	5	5	5	5	1	4	4	5	4	3	5	1	3	1	1
11	2	54	1	1	3	2	0	8000	0	120	2	1	3	0	0	3	2	3	3	3	2	3	2	4	1	2	3	5	5	5	5	3	1	3	4	5	5	1	5	2	5	4	2	3	2	5	3	2	3
12	2	63	2	1	2	3	0	15000	0	48	3	1	1	1	1	5	4	5	1	4	4	5	5	4	5	2	2	4	1	4	4	4	4	5	5	1	5	5	3	5	5	2	5	1	5	5	3	4	1
13	1	19	1	2	1	2	0	50000	0	36	1	1	3	0	0	2	3	3	3	3	2	3	3	2	2	3	2	4	3	5	4	3	2	3	3	4	5	5	3	2	3	4	4	2	3	2	3	2	3
14	1	19	2	1	2	3	0	30000	0	12	2	1	3	0	0	2	1	4	3	5	2	3	1	2	3	2	3	3	4	3	3	4	1	3	4	2	3	4	3	4	3	2	2	3	5	3	2	2	3
15	2	60	2	1	1	1	0	20000	1	1	3	1	2	1	1	3	4	3	2	2	4	3	4	3	1	1	2	3	1	3	4	2	3	4	2	4	3	4	3	2	3	4	1	2	2	2	3	3	2
16	2	37	2	1	1	2	0	25000	1	4	3	1	2	1	1	3	2	3	2	2	3	2	3	2	1	3	2	3	1	5	5	3	3	4	2	3	4	4	2	5	3	4	2	3	5	3	4	2	2
17	1	60	3	1	3	3	1	100000	1	6	2	0	3	0	0	3	3	2	3	4	1	3	1	2	1	3	2	4	5	3	1	4	3	4	4	4	3	2	1	1	2	1	1	2	1	1	2	2	3
18	1	60	2	1	2	2	0	35000	0	36	2	1	3	0	0	2	3	2	3	3	3	2	3	2	3	2	3	3	4	4	3	3	2	4	3	4	3	4	3	4	3	3	4	4	4	3	4	4	3
19	1	43	2	2	3	3	1	40000	0	30	3	1	2	1	1	3	3	2	2	5	2	4	1	3	1	2	2	1	1	2	1	2	1	2	3	4	5	4	1	2	3	1	2	3	5	2	1	2	2
20	2	55	2	2	2	2	0	40000	0	108	2	0	3	0	1	2	3	3	3	5	3	3	1	2	1	3	2	2	3	5	4	3	2	3	3	5	4	3	1	5	3	1	2	3	3	4	3	2	3
21	1	37	1	2	1	1	0	20000	1	84	3	1	2	0	1	2	2	3	2	2	1	3	2	3	4	2	1	4	1	2	3	2	3	3	4	2	5	5	2	4	4	1	1	2	2	2	3	2	2
22	1	27	2	2	3	2	0	30000	0	36	3	1	3	0	0	2	3	3	3	3	4	3	2	3	4	2	1	1	3	2	3	3	2	3	2	3	2	3	2	3	3	3	2	2	3	3	5	3	3
23	1	29	2	1	3	3	1	30000	0	48	2	1	1	0	1	4	4	5	1	5	5	5	4	5	4	3	4	4	5	4	5	5	5	5	4	5	5	5	2	4	5	4	5	3	5	5	5	1	1
24	2	50	2	1	2	1	0	20000	1	48	2	0	2	0	1	4	5	3	2	4	5	3	3	4	5	2	1	4	5	2	3	1	3	3	4	5	3	2	3	4	2	3	2	3	2	3	2	1	2
25	2	68	3	1	3	3	0	150000	0	30	3	1	3	0	0	2	3	2	3	3	4	5	3	3	2	1	1	5	1	5	4	3	2	3	3	4	5	5	2	5	4	1	3	2	2	3	1	2	3
26	2	68	1	1	3	2	0	40000	1	24	2	1	2	0	1	2	2	2	2	5	1	5	2	3	1	1	2	4	5	5	5	5	5	3	3	2	3	4	5	5	2	1	4	2	3	4	2	3	2
27	2	51	1	2	2	3	0	20000	0	24	3	1	1	0	1	5	5	5	1	5	5	4	4	3	4	2	1	4	4	5	4	5	4	4	2	1	5	4	3	5	5	4	4	3	5	5	4	4	1
28	2	43	1	1	1	3	1	50000	1	180	1	0	2	0	0	2	4	1	2	3	2	4	3	4	2	2	3	1	1	5	5	3	1	2	3	5	5	4	2	3	4	5	3	4	2	3	1	1	2
29	2	63	1	2	1	1	0	10000	1	78	3	1	2	1	1	5	5	3	2	2	3	5	2	3	1	2	2	3	1	5	4	2	2	3	2	5	5	1	2	1	3	5	3	2	3	3	1	2	2
30	1	20	2	1	1	1	0	15000	0	180	1	0	3	0	0	3	2	2	3	3	2	3	4	2	1	1	2	3	4	2	2	3	1	3	3	2	5	4	3	2	3	1	3	1	5	4	3	2	3
31	1	39	2	1	3	2	1	40000	1	180	3	1	3	0	0	2	2	1	3	4	3	2	1	2	1	2	2	1	2	3	4	2	3	3	4	5	5	5	1	2	3	2	2	1	2	2	3	1	3
32	2	70	1	1	1	3	0	15000	0	132	2	1	1	0	1	5	5	4	1	5	5	5	5	4	5	1	2	4	5	4	4	4	5	4	4	5	5	5	4	2	4	4	4	5	5	5	5	4	1
33	1	50	1	1	3	2	1	25000	0	96	3	1	3	0	0	3	4	3	3	1	2	3	3	2	3	2	1	1	3	5	3	2	3	2	4	5	1	2	1	5	1	3	1	2	5	1	2	1	3
34	1	36	2	1	2	1	0	10000	0	24	2	1	2	0	1	3	2	1	2	2	2	1	2	1	1	2	1	4	1	3	5	4	2	3	1	1	5	5	1	3	3	1	2	3	3	3	1	2	2
35	1	63	2	1	3	2	0	50000	1	84	3	1	2	1	1	2	2	3	2	1	3	1	2	3	2	1	2	1	1	3	1	2	2	3	2	1	5	3	2	3	1	3	2	1	1	1	2	2	2
36	1	50	1	1	2	1	0	5000	0	48	2	1	3	0	0	2	1	1	3	4	1	3	1	2	1	2	1	1	3	2	1	2	2	2	1	1	4	5	1	2	3	1	2	1	5	2	3	1	3
37	2	52	2	2	3	2	1	30000	1	30	2	0	2	0	1	1	2	4	2	4	2	3	1	4	3	2	1	4	1	5	2	3	1	2	1	3	5	5	3	5	3	2	4	3	2	1	3	1	2
38	1	38	1	1	2	2	1	10000	1	84	2	0	3	0	0	3	2	4	3	5	3	3	1	2	1	2	1	4	3	2	4	3	2	3	1	1	3	3	2	1	5	2	3	4	1	2	1	3	3
39	1	17	1	1	2	1	0	20000	0	7	1	0	3	0	0	1	1	1	3	2	3	4	3	3	3	3	2	4	3	4	5	3	1	3	4	3	4	3	2	4	1	1	1	1	5	5	3	1	3
40	2	55	2	1	2	3	0	80000	1	30	3	1	2	0	1	2	4	3	2	5	3	4	2	3	3	1	2	4	1	4	3	3	2	3	4	4	5	4	3	2	3	3	1	2	2	3	4	3	2
41	2	53	2	1	2	3	0	15000	0	84	3	1	1	0	1	4	5	4	1	5	5	4	5	4	5	1	2	4	4	4	5	5	4	5	5	5	5	5	5	5	5	4	4	2	5	5	4	2	1
42	2	50	1	1	3	2	0	30000	0	24	2	0	3	0	0	2	3	2	3	4	2	3	1	3	4	2	2	2	3	3	4	2	1	3	3	2	3	2	2	4	4	3	3	4	5	4	3	2	3
43	2	53	1	2	1	1	0	10000	1	30	3	1	2	0	1	3	5	2	2	5	3	3	1	5	4	1	1	4	5	2	5	2	2	3	2	4	5	3	2	3	3	4	4	3	2	3	2	2	2
44	1	38	2	2	1	2	0	15000	0	30	2	0	3	0	0	2	3	3	3	2	1	5	2	1	1	2	1	1	5	3	2	1	1	3	5	5	5	4	3	5	3	2	2	1	3	1	1	2	3
45	2	65	1	2	3	2	0	33000	1	31	3	1	2	1	1	3	5	2	2	4	3	2	1	5	2	1	2	1	1	5	5	3	1	3	3	4	4	1	5	1	5	1	4	3	4	4	1	2	2
46	2	30	3	2	3	3	0	200000	0	12	2	0	3	0	0	2	3	4	3	1	2	3	4	2	3	2	3	5	5	1	1	3	5	4	3	4	5	5	1	2	4	3	4	3	5	4	5	4	3
47	1	29	2	1	3	2	0	25000	0	60	2	0	3	0	1	1	1	3	3	2	1	1	3	2	1	3	2	1	3	1	2	3	1	2	2	1	4	5	1	2	4	2	1	2	2	2	5	2	3
48	2	50	2	1	3	2	1	35000	1	84	3	1	2	0	1	3	5	3	2	5	3	4	1	2	1	2	2	1	1	2	1	2	2	3	2	4	4	2	2	5	3	4	1	2	2	2	3	2	2
49	1	25	2	1	1	1	0	15000	1	85	1	0	3	0	0	1	1	3	3	4	3	3	1	2	1	3	1	1	4	5	3	4	1	4	2	2	5	5	3	3	5	5	2	2	1	2	5	1	3
50	2	60	1	2	1	3	0	10000	0	36	3	1	1	1	1	4	5	5	1	5	5	5	4	4	4	3	2	4	4	4	4	5	4	4	5	5	5	4	5	3	4	5	5	4	5	5	1	3	1
51	1	27	2	2	2	1	0	20000	0	60	1	1	3	0	0	4	5	4	3	5	1	5	1	2	3	2	1	5	1	3	5	3	1	3	2	5	5	3	2	3	3	5	3	2	2	3	5	2	3
52	2	42	1	2	1	2	0	10000	0	108	3	1	3	0	0	3	3	4	3	4	2	5	1	3	1	2	2	4	3	2	5	2	1	3	4	2	5	5	1	5	3	5	2	2	2	2	3	3	3
53	1	30	2	1	1	3	0	20000	1	40	2	1	1	0	1	5	4	5	1	4	5	4	5	5	5	3	2	5	4	5	5	5	5	5	4	5	5	4	3	4	5	4	5	2	5	5	5	3	1
54	2	24	1	2	2	3	0	15000	1	84	2	1	2	0	1	3	5	3	2	4	4	5	3	4	5	1	2	4	3	4	5	3	5	3	4	3	2	3	4	4	5	3	3	4	5	3	1	4	2
55	1	45	2	2	1	1	0	20000	1	89	3	0	3	1	0	2	1	2	3	1	1	1	3	4	4	2	2	4	1	3	4	3	2	2	1	1	3	4	2	3	5	4	1	1	2	1	3	2	3
56	1	43	2	2	2	2	0	25000	0	30	2	0	3	0	0	4	4	3	3	4	2	4	3	4	3	2	3	4	4	3	4	2	3	2	4	5	5	2	3	5	4	4	1	2	3	1	4	1	3
57	2	31	1	2	1	1	0	10000	1	204	2	0	2	0	1	3	5	4	2	2	3	3	2	1	4	3	2	1	3	5	3	2	1	3	1	3	4	4	3	2	1	4	2	3	3	2	4	4	2
58	1	19	1	1	2	3	0	20000	0	60	2	0	3	0	0	3	4	4	3	4	2	4	5	2	4	1	2	2	3	4	5	3	3	4	4	5	5	3	5	5	3	4	3	4	2	4	3	4	3
59	1	55	2	2	2	1	0	10000	1	30	2	0	2	0	1	3	2	3	2	4	4	3	2	3	4	2	1	2	1	3	3	4	2	4	3	4	2	5	1	3	1	1	1	2	3	1	2	3	2
60	1	58	2	2	3	2	0	50000	0	96	3	1	3	1	1	4	3	3	3	2	4	3	2	2	3	1	2	1	2	5	4	3	2	3	4	3	2	3	2	3	3	4	5	4	3	4	2	4	3
61	1	31	1	1	2	2	0	40000	0	60	2	0	3	0	1	3	3	3	3	1	2	1	2	3	1	2	1	2	3	2	4	2	1	2	1	3	4	5	2	5	1	3	3	2	5	2	4	3	3
62	2	48	1	1	2	3	1	10000	0	40	2	0	3	0	0	3	2	3	3	5	2	3	1	2	1	2	1	3	1	2	4	5	1	2	1	3	4	5	1	1	3	3	1	2	3	2	3	1	3
63	1	50	2	1	1	2	0	30000	1	120	2	0	2	0	0	5	4	3	2	2	1	2	3	1	2	2	2	2	3	5	4	5	2	3	2	4	3	4	3	2	3	2	1	2	3	2	3	3	2
64	2	20	2	1	2	1	0	20000	0	40	2	0	2	0	0	2	3	4	2	4	5	4	3	4	5	3	3	2	4	1	5	5	4	2	3	4	2	4	2	1	1	5	3	2	3	3	2	3	2
65	2	64	2	1	1	3	0	15000	0	48	2	1	1	0	0	5	4	4	1	4	5	4	5	4	5	2	1	5	5	5	4	3	4	5	4	3	5	4	2	5	4	4	4	2	5	5	4	2	1
66	2	48	2	1	3	1	0	15000	1	30	2	0	2	0	1	2	5	3	2	2	1	3	4	3	4	2	1	3	1	2	5	5	2	3	1	4	5	2	4	1	1	3	4	2	5	2	3	3	2
67	1	24	2	1	2	3	0	20000	0	108	2	1	1	0	1	2	5	5	1	5	5	5	5	5	4	2	3	5	5	5	5	4	5	4	4	5	5	5	1	3	5	5	5	2	5	5	4	3	1
68	1	48	2	1	2	2	1	50000	0	32	2	0	3	0	0	3	4	4	3	1	2	3	2	1	1	1	1	5	4	2	4	3	5	4	5	5	5	2	3	3	1	3	3	2	2	5	5	1	3
69	2	73	2	2	2	3	0	10000	1	24	2	1	2	0	1	3	4	5	2	3	4	3	5	3	1	2	2	2	1	5	4	4	1	3	4	5	4	5	1	5	1	2	4	3	2	3	4	3	2
70	2	23	2	2	2	2	0	30000	0	8	3	0	2	0	1	3	3	2	2	1	2	3	2	3	1	2	2	2	5	5	5	3	1	2	3	4	5	5	1	2	3	4	4	3	5	5	1	5	2
71	2	55	1	1	1	3	0	5000	0	24	2	1	1	0	1	4	4	5	1	5	4	5	5	5	4	2	1	4	5	4	4	5	5	5	4	5	4	4	2	4	5	4	5	3	5	5	4	2	1
72	2	60	2	1	3	2	0	15000	1	49	3	1	2	0	1	2	1	3	2	3	3	4	2	3	1	2	3	4	3	4	5	5	3	4	4	5	3	5	1	3	5	4	2	3	2	2	3	3	2
73	2	57	1	1	1	3	0	20000	0	60	3	1	1	1	1	4	5	4	1	4	5	4	4	5	4	3	2	4	4	4	5	4	5	4	5	1	5	5	1	2	5	4	4	2	5	5	2	1	1
74	2	64	1	1	2	1	0	8000	1	1	2	1	2	0	0	1	1	3	2	5	2	3	1	2	5	2	1	3	5	1	4	3	2	2	3	4	2	2	3	5	3	5	3	2	5	2	3	3	2
75	2	45	2	2	2	2	0	35000	1	48	2	0	2	0	1	3	4	4	2	4	2	3	1	2	3	1	2	1	2	5	5	2	1	3	2	4	5	2	3	1	3	5	4	3	5	5	1	2	2
76	2	50	2	2	2	2	0	50000	1	36	3	1	2	1	1	3	4	5	2	2	3	4	2	3	1	2	1	4	1	4	2	5	1	2	3	4	4	3	4	4	3	4	3	2	3	4	2	2	2
77	2	28	2	1	3	2	0	50000	1	12	3	1	2	0	1	2	3	4	2	1	3	4	2	3	4	1	2	5	5	5	3	4	1	4	3	3	4	3	2	1	5	2	3	2	2	3	4	3	2
78	2	46	3	2	3	3	0	90000	1	84	3	0	3	0	0	3	3	3	3	1	4	5	3	4	1	2	2	2	3	5	5	3	3	4	3	4	5	3	2	5	4	2	2	2	2	5	4	3	3
79	2	65	3	1	3	3	0	100000	1	6	3	1	2	1	0	3	2	5	2	3	4	4	3	4	2	3	1	3	2	3	2	3	2	3	2	3	4	4	1	2	3	3	2	2	5	2	3	3	2
80	1	30	2	2	2	2	0	30000	0	24	3	1	3	0	0	1	2	2	3	2	1	1	2	3	1	2	1	2	3	3	2	2	2	2	2	3	3	4	4	2	5	3	4	2	2	2	3	3	3
81	1	63	1	2	1	3	0	10000	0	144	3	1	3	1	0	1	2	5	3	2	3	3	2	3	2	2	1	1	1	3	5	3	2	3	2	5	5	2	5	1	3	2	1	1	5	1	1	2	3
82	1	55	1	1	2	1	0	9000	1	12	1	0	2	0	0	3	3	2	2	2	3	4	2	1	1	2	1	5	5	5	5	5	2	4	3	2	5	2	3	5	3	3	3	4	2	5	1	2	2
83	2	70	1	1	1	3	0	15000	0	60	3	1	1	0	1	5	5	5	1	5	4	4	5	4	5	1	1	5	5	4	4	5	5	4	4	5	5	5	5	1	4	4	5	3	5	5	5	3	1
84	2	60	2	2	2	2	0	50000	1	96	3	0	2	1	1	5	5	5	2	2	3	4	2	3	2	1	2	5	1	5	4	5	2	3	2	1	5	5	1	3	2	3	4	4	3	4	2	2	2
85	2	56	2	1	3	3	1	65000	0	52	3	0	3	0	0	4	5	2	3	2	3	2	3	2	3	2	3	1	3	1	2	3	5	3	5	3	2	4	3	3	4	3	2	2	2	3	2	3	3
86	2	70	2	2	1	2	0	30000	1	120	2	0	2	1	1	5	5	4	2	4	4	5	5	4	3	2	1	1	1	4	5	5	2	3	4	5	5	5	1	5	5	4	2	3	5	5	2	2	2
87	2	72	3	2	3	3	0	90000	0	130	2	1	3	0	0	4	5	2	3	3	3	4	2	5	5	1	1	5	4	2	1	3	1	1	5	4	1	5	1	2	3	5	4	3	3	4	1	5	3
88	1	24	2	1	3	3	0	5000	0	40	2	1	3	1	0	4	5	5	3	5	2	3	1	2	1	2	1	2	4	5	5	4	2	1	3	4	5	3	2	1	3	5	3	5	5	3	2	2	3
89	1	22	2	1	2	2	0	20000	1	6	2	0	3	0	1	3	2	3	3	1	4	5	3	2	3	2	1	5	1	5	5	5	1	3	4	1	5	3	1	2	5	5	4	3	5	3	2	4	3
90	2	31	1	1	2	1	1	17000	1	15	1	0	2	0	0	4	3	1	2	4	2	4	2	3	5	1	2	3	4	5	3	4	2	1	5	5	5	1	2	5	5	1	2	5	1	2	1	3	2
91	2	66	1	1	1	3	0	20000	0	12	2	1	1	0	0	5	5	4	1	5	5	4	5	4	5	2	1	4	4	5	5	4	4	5	5	1	5	5	1	2	4	5	5	1	5	5	5	5	1
92	1	17	2	2	1	2	0	26000	0	24	1	0	2	0	0	3	4	5	2	4	2	1	1	2	1	2	1	2	1	5	5	1	1	1	3	4	5	4	2	1	2	4	3	5	1	2	3	3	2
93	1	66	2	2	3	3	0	60000	0	96	1	0	3	0	0	4	4	3	3	5	3	2	1	2	2	1	2	3	2	3	1	5	3	4	5	4	1	2	3	3	3	3	2	3	1	2	3	2	3
94	1	60	1	2	2	1	0	10000	1	50	3	1	2	1	1	5	5	3	2	2	3	5	2	3	3	2	1	3	2	3	3	2	1	2	3	3	1	5	2	5	3	4	3	2	2	2	3	1	2
95	2	48	2	1	1	3	0	20000	1	48	2	1	1	0	1	5	4	5	1	5	4	4	5	4	5	1	1	4	4	5	5	4	5	5	5	5	5	5	3	2	5	5	4	1	5	5	3	4	1
96	2	25	1	2	2	1	0	10000	1	180	1	0	2	0	1	3	3	2	2	4	2	3	1	2	4	1	1	4	3	4	5	3	1	5	3	5	1	3	2	3	2	2	2	5	2	3	3	2	2
97	1	27	1	2	3	2	0	15000	0	65	2	0	3	1	0	5	4	3	3	2	3	4	2	3	4	2	2	3	1	5	5	5	1	3	2	3	1	2	4	1	1	2	3	4	2	3	4	2	3
98	1	20	1	1	2	1	0	10000	1	24	1	0	2	0	0	3	2	5	2	2	4	1	5	2	3	1	1	3	4	2	3	4	1	5	3	2	4	2	2	5	2	3	1	2	3	2	1	2	2
99	2	58	2	1	3	2	0	30000	0	12	3	1	3	1	0	2	3	2	3	1	2	1	2	1	1	2	1	3	4	5	4	3	2	3	4	3	5	2	3	1	5	1	3	5	1	5	4	1	3
100	2	70	1	1	1	3	0	10000	1	36	1	1	3	0	0	4	5	5	3	4	1	3	1	2	4	2	1	2	1	3	4	4	2	3	2	4	1	4	4	2	3	2	2	3	2	3	2	2	3
101	2	49	2	1	1	3	0	20000	0	240	3	1	1	1	1	4	4	5	1	4	5	5	5	4	4	2	3	4	4	4	5	5	5	4	5	5	5	3	3	3	5	5	4	4	5	5	4	5	1
102	2	50	2	1	2	2	0	40000	1	30	3	1	2	0	1	4	4	3	2	3	4	4	3	4	5	2	1	1	1	3	5	5	3	3	3	2	4	4	1	2	3	3	2	2	1	1	1	4	2
103	1	27	2	1	1	3	0	12000	0	228	1	1	3	0	0	1	2	3	3	5	1	2	1	2	1	1	1	4	5	3	2	3	1	3	2	1	1	4	4	5	3	2	3	2	2	2	5	2	3
104	2	46	2	2	2	2	0	30000	0	9	3	1	3	0	0	3	4	5	3	4	3	4	2	4	2	2	1	4	3	5	5	2	1	2	3	4	5	4	1	2	1	3	2	2	2	5	1	4	3
105	2	48	1	1	2	3	0	20000	0	12	2	1	1	1	1	5	5	4	1	5	5	5	4	3	4	1	1	5	4	5	5	4	5	5	2	5	5	4	2	3	5	4	4	5	5	5	5	4	1
106	2	48	2	1	2	1	0	10000	1	24	3	1	2	1	1	4	3	5	2	4	5	3	1	2	3	2	1	4	3	4	2	1	3	1	3	2	1	1	4	3	1	3	1	2	1	3	4	1	2
107	2	58	1	2	2	1	0	20000	1	36	3	1	2	1	1	3	4	2	2	5	3	4	1	2	3	1	1	2	4	5	5	5	1	1	3	4	1	2	1	5	3	3	3	5	5	4	1	2	2
108	1	55	2	1	2	2	0	30000	0	10	2	0	3	0	0	3	2	1	3	1	1	1	1	1	5	1	1	1	1	1	3	2	1	5	1	4	4	2	3	2	1	3	1	2	1	1	2	1	3
109	1	51	2	1	2	1	0	20000	1	84	2	1	2	0	1	3	2	2	2	1	2	3	1	2	1	1	2	4	4	3	5	3	1	5	1	3	4	5	4	4	3	2	1	2	1	1	3	2	2
110	1	48	3	1	3	3	1	60000	0	180	3	1	2	1	1	3	3	2	2	3	2	3	1	2	1	1	1	2	3	2	3	5	2	5	2	3	3	2	1	3	4	4	4	2	2	3	2	4	2
111	2	44	2	2	1	3	0	15000	1	120	2	1	1	0	1	5	4	5	1	5	5	4	4	5	5	1	1	4	5	4	5	4	4	5	2	1	5	2	4	5	5	5	4	5	5	5	4	4	1
112	2	44	2	1	2	2	0	40000	1	6	3	0	3	0	0	4	5	3	3	2	2	3	4	3	4	2	3	4	3	5	3	1	2	1	5	3	4	1	2	5	3	5	1	2	1	2	4	1	3
113	1	22	2	2	3	3	0	50000	1	24	3	1	3	1	0	5	4	5	3	2	2	2	4	2	2	2	2	4	2	3	2	1	3	1	3	2	5	1	4	2	1	1	1	5	5	2	3	3	3
114	2	50	2	1	1	2	0	30000	0	84	3	1	3	0	0	3	4	3	3	3	2	2	3	3	1	2	1	5	1	5	5	4	3	1	3	2	4	4	1	1	2	4	1	2	2	5	3	4	3
115	1	29	1	2	1	3	0	10000	0	48	3	1	1	1	1	3	5	4	1	5	5	5	5	4	4	3	2	4	5	4	3	4	5	5	4	5	5	4	2	3	4	4	4	3	5	5	5	5	1
116	2	25	2	2	2	3	0	40000	0	24	2	0	3	0	0	4	5	5	3	3	3	2	1	1	1	2	2	4	5	5	2	4	5	5	1	4	5	1	5	5	3	4	4	5	3	2	4	1	3
117	2	61	2	2	2	1	0	20000	1	100	3	1	2	1	1	5	4	4	2	2	2	3	4	2	3	1	1	4	1	3	5	2	3	5	3	4	1	3	4	1	3	2	5	3	1	5	3	2	2
118	1	52	1	1	3	2	0	10000	1	48	3	1	3	0	0	5	3	3	3	5	4	5	4	3	2	1	2	4	3	5	5	3	2	1	4	3	3	2	5	2	1	4	4	5	5	2	2	3	3
119	2	42	2	2	2	2	0	30000	0	80	3	1	3	1	0	4	3	2	3	3	4	4	1	2	1	1	1	5	4	5	4	2	1	1	3	1	4	1	5	1	3	4	5	5	3	2	4	3	3
120	2	33	1	1	1	3	0	5000	0	33	2	1	1	0	1	4	5	5	1	5	4	5	5	4	4	1	1	4	4	4	5	4	4	5	5	1	5	4	2	1	4	4	5	3	3	5	4	4	1
121	2	63	2	1	2	3	0	30000	0	200	2	1	1	0	1	5	5	5	1	5	4	4	4	3	5	4	1	4	5	4	5	5	5	3	4	1	5	4	4	1	5	5	5	5	2	5	5	5	1
122	2	54	2	1	1	2	1	40000	1	84	2	1	2	0	1	3	4	3	2	2	3	5	1	1	1	2	1	1	1	3	4	2	3	5	4	3	2	5	1	3	3	1	3	2	3	3	4	3	2
123	1	25	1	2	2	2	0	10000	0	84	2	0	3	0	0	3	3	2	3	1	1	2	1	2	1	1	2	5	4	2	4	5	1	5	2	4	1	5	1	3	1	3	1	2	2	2	5	1	3
124	1	68	3	1	2	3	0	75000	0	1	3	0	3	0	0	4	5	2	3	3	4	4	1	2	1	1	2	3	5	5	1	2	1	5	2	3	3	5	2	2	3	4	3	1	2	1	4	2	3
125	2	60	2	2	1	2	0	20000	1	48	3	1	3	1	0	4	5	3	3	2	4	4	2	3	1	2	1	3	1	3	5	2	2	5	4	2	4	1	4	1	3	4	4	5	5	5	3	3	3
126	2	52	3	2	2	3	0	100000	1	36	3	0	3	1	1	3	4	5	3	5	4	4	3	1	1	2	1	4	1	5	3	2	1	3	2	4	5	3	2	1	5	4	3	2	5	3	2	3	3
127	2	58	3	1	3	3	1	150000	0	40	3	0	2	1	1	3	2	2	2	3	2	3	2	1	4	2	1	1	4	3	2	3	2	5	4	5	1	5	1	3	4	3	3	2	3	2	4	1	2
128	2	37	1	1	1	3	1	10000	1	24	1	1	3	0	0	1	1	3	3	1	1	1	1	1	1	1	1	4	5	5	5	5	2	3	3	1	5	5	1	3	3	1	1	5	2	2	5	1	3
129	1	26	2	1	2	2	0	30000	0	24	2	0	3	0	0	2	2	2	3	2	3	2	1	3	2	2	1	2	4	3	4	2	2	3	4	3	2	4	4	3	2	2	1	2	1	2	3	4	3
130	1	35	2	1	3	2	0	30000	0	120	2	0	3	0	1	1	1	2	3	1	2	1	1	2	1	2	3	1	1	2	3	2	1	5	1	3	2	3	2	1	5	2	4	3	2	3	5	2	3
131	1	12	1	1	1	3	0	8000	0	12	1	0	3	0	0	4	5	2	3	1	3	4	3	2	4	2	1	4	5	3	5	4	1	3	2	4	1	5	1	3	3	1	3	2	5	5	5	1	3
132	2	70	3	2	1	3	0	100000	1	36	3	1	2	0	1	3	2	3	2	1	4	4	5	5	3	2	2	3	1	2	3	5	1	1	4	4	4	5	4	4	2	5	3	2	3	4	2	3	2
133	2	54	2	2	2	2	0	50000	1	48	3	1	2	1	1	3	5	2	2	1	2	4	3	2	3	2	1	4	4	5	1	2	3	3	2	4	5	4	2	1	4	4	4	5	2	3	2	2	2
134	2	50	1	2	1	1	0	15000	1	15	3	1	2	1	1	5	5	3	2	3	4	5	3	2	2	2	2	3	1	3	4	2	2	1	4	5	1	1	2	3	5	4	4	5	4	2	3	4	2
135	2	45	1	2	2	1	0	15000	1	56	3	1	2	0	1	4	5	3	2	2	3	3	3	4	5	1	1	1	3	2	3	2	2	3	4	4	4	3	3	3	3	3	2	3	3	2	4	2	2
136	2	61	3	2	3	3	0	100000	0	12	3	1	3	0	1	4	3	2	3	3	3	5	2	2	1	1	1	3	5	5	1	5	1	1	4	3	3	3	4	1	3	1	3	2	5	5	3	3	3
137	1	21	1	1	2	3	0	10000	0	52	1	0	3	0	0	4	5	2	3	2	1	1	2	3	1	1	2	3	1	4	1	3	1	5	3	3	1	5	1	4	4	1	1	1	1	1	5	3	3
138	2	69	3	1	3	3	1	400000	1	40	3	1	3	0	0	5	5	3	3	2	4	4	3	2	2	1	2	4	1	5	1	3	2	1	4	5	5	1	5	1	5	3	2	3	3	3	1	4	3
139	1	23	2	1	1	2	0	30000	0	30	3	1	3	1	1	5	4	4	3	3	2	5	5	2	4	2	1	5	4	3	2	3	1	1	4	4	5	2	5	1	3	1	4	2	2	3	4	3	3
140	2	65	3	2	3	3	0	90000	0	240	3	0	3	1	0	3	5	3	3	2	3	3	1	4	5	2	1	3	5	3	1	5	1	5	3	3	1	5	4	4	2	1	1	1	2	1	1	2	3
141	2	46	1	2	2	1	0	8000	1	56	3	1	2	1	1	4	3	3	2	4	5	5	2	3	4	2	1	4	1	5	5	5	4	5	3	4	5	1	5	1	3	2	3	5	4	2	3	2	2
142	2	37	2	2	3	3	0	50000	0	50	3	1	1	1	1	4	5	5	1	4	5	5	5	5	4	1	2	4	4	4	5	4	4	4	5	5	5	4	5	1	5	4	5	3	2	5	4	5	1
143	2	60	1	2	1	1	0	10000	0	96	3	0	2	1	1	3	4	2	2	3	3	2	3	2	4	1	2	4	1	5	2	4	1	4	4	3	1	3	1	1	3	2	1	5	5	3	1	2	2
144	2	24	1	1	2	1	0	8000	1	120	3	0	2	0	1	2	1	1	2	2	1	4	3	3	1	2	4	3	1	5	4	5	1	1	4	3	5	2	4	3	1	1	5	2	2	3	1	1	2
145	2	73	2	2	1	3	0	30000	0	24	2	1	1	0	1	4	4	4	1	5	4	5	4	4	5	1	5	4	1	4	5	5	5	5	5	5	5	5	1	1	5	5	4	3	5	5	4	5	1
146	2	35	1	1	2	1	0	15000	1	120	1	0	2	0	1	1	2	3	2	3	2	4	3	4	2	2	3	2	5	3	1	5	4	3	4	5	1	3	3	3	1	1	3	2	4	5	4	5	2
147	2	46	2	1	2	3	0	25000	0	33	3	1	1	1	1	4	5	5	1	5	5	5	5	5	4	3	5	4	4	5	4	4	4	5	5	5	5	3	2	4	5	4	5	1	5	5	4	5	1
148	2	40	2	2	2	3	0	15000	0	54	2	0	3	0	0	3	1	4	3	5	1	4	2	4	5	1	3	2	1	4	5	5	4	4	4	5	5	2	3	1	2	1	1	5	3	5	4	1	3
149	2	43	2	2	3	2	0	30000	1	72	2	0	2	0	1	2	3	2	2	4	1	3	2	5	2	1	3	3	4	5	1	2	1	5	5	3	5	4	4	4	1	3	1	1	2	2	3	1	2
150	2	63	2	2	3	2	0	40000	0	48	3	0	3	0	0	3	2	3	3	2	3	2	1	4	4	1	2	3	1	4	5	2	1	3	4	4	5	1	2	1	2	1	4	5	3	3	4	2	3
151	2	48	1	1	3	1	0	10000	1	24	3	0	2	1	1	2	3	2	2	4	3	4	2	4	3	1	3	3	3	5	4	5	2	5	3	4	1	2	3	1	1	2	3	2	5	5	3	3	2
152	2	29	2	1	2	3	0	20000	0	2	2	1	1	0	1	5	5	5	1	5	3	4	5	3	4	1	3	4	5	4	4	4	4	4	5	5	5	5	3	1	4	5	4	5	5	5	5	4	1
153	2	45	3	1	3	3	1	100000	1	5.5	2	1	3	0	1	3	2	3	3	2	3	3	2	3	2	2	3	4	1	4	2	4	2	5	3	4	5	4	4	1	4	2	2	3	2	3	2	3	3
154	2	33	2	2	3	2	0	30000	0	48	3	1	3	1	1	4	3	3	3	2	1	3	2	4	2	3	2	3	4	2	4	3	4	3	3	4	5	3	4	1	4	3	1	5	5	2	4	2	3
155	2	50	2	2	1	2	0	50000	0	50	3	1	3	1	1	3	2	4	3	4	5	4	3	4	4	1	4	5	4	5	5	4	5	5	4	5	5	2	2	1	1	3	2	3	2	2	3	3	3
156	2	25	1	2	1	1	0	10000	0	82	3	0	3	1	1	3	2	3	3	1	3	4	2	4	3	1	3	3	4	2	3	5	1	3	5	4	5	3	2	1	4	2	1	2	2	5	4	4	3
157	2	41	2	2	2	2	0	40000	0	72	2	0	3	0	1	3	1	2	3	5	3	4	1	2	3	3	3	3	1	5	3	5	2	5	2	3	1	3	2	1	4	2	3	4	4	2	2	4	3
158	2	50	1	1	2	1	0	8000	1	72	2	0	2	0	1	5	5	4	2	4	5	3	3	4	2	1	2	4	1	5	5	4	3	3	5	5	5	3	3	1	3	2	3	5	2	3	4	3	2
159	2	24	1	2	2	2	0	10000	0	24	2	0	3	0	1	3	3	3	3	2	4	5	5	5	4	1	2	4	3	2	4	3	4	5	4	5	5	3	4	1	1	3	5	3	5	5	3	3	3
160	2	60	1	2	1	2	0	7000	0	1	2	0	2	0	1	3	2	3	2	5	3	2	4	3	4	2	1	5	1	3	4	5	3	3	4	4	5	5	1	4	3	4	4	5	4	4	3	5	2
161	2	50	1	2	1	1	0	15000	0	62	2	0	2	0	1	4	1	2	2	3	3	3	3	3	1	1	2	3	3	5	5	1	4	5	4	4	4	1	5	1	3	3	4	5	2	5	3	1	2
162	1	25	1	1	2	2	0	10000	0	15	2	0	2	0	1	3	2	3	2	2	3	4	5	4	1	2	2	5	5	5	3	1	3	2	4	5	1	5	1	4	1	5	3	2	5	2	3	4	2
163	2	43	1	1	2	3	0	5000	0	62	2	1	1	0	1	3	4	5	1	5	5	5	4	4	4	1	2	4	5	4	4	4	5	5	5	5	5	5	4	1	3	4	5	3	5	1	3	4	1
164	1	30	1	2	1	3	0	15000	0	24	2	1	1	0	0	4	5	4	1	5	5	4	5	4	4	1	3	5	5	5	5	5	5	4	4	5	5	4	3	2	4	5	5	2	3	5	2	5	1
165	2	57	2	1	2	2	1	25000	0	72	3	1	2	1	0	5	5	3	2	5	2	5	2	2	1	2	1	4	1	2	2	3	2	4	2	4	5	3	3	1	1	3	4	5	3	2	3	2	2
166	2	55	1	2	1	3	0	13000	1	12	2	1	3	0	0	3	4	4	3	3	2	5	2	4	3	2	3	4	1	5	5	3	2	5	3	3	1	3	2	2	3	2	4	3	5	3	3	3	3
167	2	69	2	2	2	2	0	25000	0	36	3	1	3	0	0	4	4	3	3	2	1	5	3	5	4	1	4	5	1	3	2	3	2	2	3	4	5	3	4	4	3	4	5	5	3	4	2	3	3
168	2	59	1	1	3	2	1	10000	0	5	3	1	3	1	1	1	4	3	3	5	4	4	2	2	4	2	1	5	4	3	4	5	1	2	4	3	5	3	2	1	4	4	1	5	3	3	4	4	3
169	2	70	2	1	3	3	0	80000	0	36	3	1	2	1	1	3	4	1	2	2	1	3	2	4	2	1	4	5	4	2	2	3	2	5	2	3	4	3	2	1	1	1	4	4	3	3	2	2	2
170	2	56	2	1	2	1	0	20000	1	24	3	0	3	1	1	4	5	3	3	2	3	4	1	2	4	1	3	4	2	1	4	3	3	2	4	5	1	3	4	2	4	1	5	5	5	3	4	1	3
171	2	43	1	2	1	3	0	10000	1	96	2	1	1	0	1	5	5	5	1	5	4	5	5	5	5	1	3	5	5	3	4	4	4	5	5	5	5	5	4	1	5	4	4	2	5	1	4	4	1
172	2	72	2	1	3	2	0	30000	0	72	3	0	2	1	1	3	1	2	2	4	1	3	1	3	1	1	1	1	1	5	1	3	2	2	4	5	5	3	2	1	1	4	5	5	1	1	3	2	2
173	1	47	1	1	2	3	1	20000	0	10	3	0	3	1	1	1	2	3	3	5	1	1	3	1	4	1	2	1	1	1	2	5	4	5	2	2	5	5	4	2	1	2	1	2	1	1	2	1	3
174	2	63	1	1	1	1	0	5000	0	36	2	0	2	0	1	5	3	3	2	2	4	4	5	4	5	1	3	3	1	5	5	1	3	1	4	5	1	3	2	1	3	5	3	5	5	4	2	5	2
175	2	33	1	2	2	2	0	10000	0	72	3	0	2	1	1	4	5	5	2	1	4	5	2	3	5	2	3	4	5	5	5	3	5	2	4	5	5	2	4	1	4	3	1	2	2	2	3	4	2
176	1	70	1	2	1	1	0	15000	0	48	3	1	2	1	1	2	5	4	2	1	2	3	2	4	2	1	1	1	2	4	5	2	3	5	2	4	5	3	2	1	4	3	4	5	4	4	5	1	2
177	1	35	1	1	2	3	1	8000	0	40	2	0	2	0	1	2	3	3	2	1	5	4	2	2	2	1	2	4	5	5	4	5	4	5	2	4	5	4	2	1	1	1	1	5	4	2	4	3	2
178	1	37	2	1	3	2	1	10000	0	84	2	0	3	0	1	3	4	3	3	5	2	3	3	4	2	2	1	1	2	3	2	3	1	3	4	4	1	5	2	1	1	3	4	4	5	4	2	1	3
179	2	40	1	2	1	1	0	10000	0	11	2	0	2	0	1	2	4	5	2	1	4	5	2	3	4	1	2	4	3	2	5	3	4	5	3	2	5	2	4	1	2	4	5	3	3	3	3	4	2
180	1	32	1	1	2	3	1	15000	1	50	2	0	1	0	1	5	4	4	1	5	4	5	4	3	5	1	3	5	4	4	5	5	5	4	5	1	5	1	1	1	5	5	2	1	5	5	2	4	1
181	2	60	1	1	2	1	0	10000	0	36	2	0	2	0	0	3	5	3	2	4	5	3	4	3	2	1	1	4	3	4	4	1	5	5	4	1	5	5	3	2	1	3	4	5	4	5	2	4	2
182	2	60	2	1	2	3	0	35000	0	48	3	1	1	0	0	3	4	5	1	5	5	4	5	3	5	2	1	4	5	5	5	5	5	5	5	1	4	4	3	3	5	3	4	3	5	1	4	4	1
183	2	56	2	1	2	3	1	18000	0	72	3	1	1	1	0	5	5	4	1	5	4	5	5	4	4	4	2	4	4	4	5	4	4	5	5	5	5	4	4	2	4	4	4	5	5	5	5	5	1
184	2	56	1	2	3	3	0	8000	1	2	2	1	1	0	0	3	4	5	1	5	5	4	4	4	4	2	1	4	4	4	5	5	5	4	4	5	5	5	2	1	4	5	5	5	3	5	4	4	1
185	2	32	1	1	3	1	0	5000	1	40	2	0	2	0	1	3	2	3	2	5	5	4	3	2	3	1	1	3	1	5	2	3	1	5	3	5	5	3	2	1	2	3	3	4	2	5	2	3	2
186	2	26	2	2	3	2	0	25000	0	12	2	0	3	0	1	2	5	3	3	5	1	3	2	5	2	1	2	5	5	4	2	5	5	3	4	5	1	1	2	1	5	2	2	5	5	5	2	4	3
187	2	50	2	1	3	1	0	15000	0	50	2	0	2	0	1	1	3	4	2	2	1	3	5	4	4	2	3	2	3	2	3	1	4	5	4	5	5	2	4	1	3	2	5	4	3	3	2	4	2
188	1	30	1	1	2	1	1	20000	0	36	2	0	2	0	1	5	5	4	2	3	2	2	2	3	4	1	2	4	1	2	3	4	1	3	4	5	5	3	2	1	4	2	4	3	3	4	5	4	2
189	2	45	2	1	2	3	1	25000	0	24	3	1	3	0	1	3	1	3	3	2	2	3	2	4	4	1	2	5	5	2	3	4	4	5	2	3	5	3	3	2	5	3	3	2	4	5	2	2	3
190	2	40	3	2	3	3	1	60000	0	4	3	1	3	0	0	2	3	4	3	2	4	1	2	3	1	2	4	2	3	2	1	3	2	4	4	3	1	3	1	1	3	2	4	5	5	3	5	2	3
191	2	50	1	1	1	3	0	10000	0	108	3	1	1	0	0	5	5	4	1	5	4	5	4	4	5	2	2	4	5	4	4	4	5	5	5	5	5	5	4	4	5	5	2	3	5	5	4	5	1
192	2	54	1	1	3	2	0	8000	0	120	2	1	3	0	0	3	2	3	3	5	2	3	5	4	1	2	3	5	5	3	5	3	1	3	4	5	5	1	5	2	5	4	2	3	2	5	3	2	3
193	2	63	2	1	2	3	0	15000	0	48	3	1	1	1	0	4	4	5	1	4	4	4	5	4	4	2	2	4	4	4	4	5	5	5	4	5	5	5	3	3	1	4	5	5	5	5	5	4	1
194	1	19	1	2	1	2	0	50000	0	36	1	0	3	0	0	2	3	2	3	3	2	3	3	2	2	3	2	4	1	2	4	3	2	3	3	4	1	5	3	2	5	4	4	2	5	5	3	2	3
195	1	19	2	1	2	2	0	30000	0	12	2	1	3	0	0	2	1	4	3	5	2	3	1	2	3	2	3	3	4	3	3	4	1	3	4	2	3	4	4	4	3	2	2	5	2	3	2	2	3
196	2	60	2	1	1	2	0	20000	1	1	3	1	2	1	1	3	4	3	2	2	4	3	4	3	1	1	2	3	4	3	4	5	3	4	2	4	3	4	3	2	3	4	1	2	2	2	3	3	2
197	2	37	2	1	1	2	0	25000	0	4	3	0	2	1	0	3	2	3	2	5	3	2	5	2	1	3	2	3	1	2	5	3	3	5	2	3	4	4	2	1	5	4	2	3	2	3	4	2	2
198	1	60	3	1	3	3	1	100000	1	6	2	1	3	0	0	3	5	2	3	4	1	3	1	2	1	3	2	4	1	3	1	4	5	4	4	4	3	2	4	1	2	1	1	5	5	1	2	2	3
199	2	60	2	1	2	2	0	35000	0	36	2	1	3	0	1	2	3	2	3	3	3	2	3	2	3	2	3	3	4	4	3	5	2	4	3	4	1	4	3	4	3	3	4	4	4	3	4	4	3
200	2	43	2	2	3	2	1	40000	1	30	3	0	2	1	1	3	3	2	2	3	2	4	1	3	1	2	2	1	3	2	1	2	1	5	3	4	5	4	1	2	5	1	2	3	3	5	1	2	2
201	1	59	2	1	2	2	0	40000	0	4	3	1	3	0	0	4	2	3	3	5	5	5	2	5	1	2	1	5	4	3	5	1	3	3	4	5	4	2	4	1	3	3	5	5	3	1	2	5	3
202	2	25	1	1	3	3	1	5000	0	3	3	1	1	1	0	5	5	4	1	5	5	4	5	5	5	2	3	4	4	4	5	4	4	5	5	5	5	5	4	3	5	4	4	3	5	1	5	4	1
203	1	37	1	2	1	2	0	10000	0	1.5	3	1	3	0	1	3	5	3	3	3	2	4	4	2	3	4	2	5	3	3	4	3	2	3	4	2	1	5	1	1	5	4	1	5	2	1	3	2	3
204	2	45	2	1	2	2	0	40000	1	3	2	0	2	0	1	5	4	3	2	5	4	5	5	5	3	1	2	5	3	5	5	4	2	5	2	4	4	5	1	3	4	5	2	5	2	2	2	4	2
205	2	37	1	2	1	1	0	8000	1	20.5	3	0	2	1	0	5	4	3	2	3	1	2	3	4	3	2	2	5	1	3	5	4	2	4	3	3	2	2	1	2	3	4	5	5	3	3	1	2	2
206	2	23	2	1	2	3	0	30000	0	4.5	2	1	1	0	0	4	4	4	1	5	4	4	4	5	5	1	1	4	5	3	5	4	5	4	5	1	5	4	4	1	5	5	2	3	5	5	5	5	1
207	2	66	3	1	3	3	1	80000	1	10	3	1	2	1	0	3	2	3	2	4	2	1	3	5	5	2	1	3	2	4	1	5	2	3	3	4	5	5	3	2	4	4	5	5	3	2	3	2	2
208	1	49	1	1	1	3	0	6000	0	4	3	1	3	1	1	5	5	4	3	4	5	4	5	5	5	2	1	5	5	1	3	2	2	2	4	2	1	3	2	3	4	5	5	4	3	4	1	3	3
209	1	50	1	1	1	1	0	15000	1	1.5	3	1	2	0	1	5	4	5	2	1	4	5	3	4	5	2	1	5	1	5	4	5	1	1	5	4	5	1	1	2	5	5	4	3	2	3	3	4	2
210	2	65	1	2	1	1	0	5000	1	3	3	1	2	1	0	3	4	4	2	3	2	5	3	4	5	2	1	5	4	4	5	3	2	2	4	5	3	1	4	3	3	5	3	4	5	4	1	3	2
211	2	28	1	1	1	1	0	10000	0	17	2	0	2	0	1	3	2	1	2	5	3	1	1	2	4	1	3	3	2	4	5	4	3	4	4	4	4	3	4	2	4	4	5	5	3	5	2	2	2
212	2	57	1	2	1	3	0	15000	0	8.5	2	1	1	0	0	5	4	5	1	5	4	4	5	3	4	2	1	4	5	5	3	5	4	5	5	5	5	3	5	2	5	5	4	5	5	5	4	4	1
213	2	40	2	2	1	3	0	25000	0	0.5	2	1	1	0	1	4	4	5	1	5	5	4	4	5	4	2	1	5	4	4	4	4	5	4	4	5	5	4	1	2	4	4	5	5	5	5	3	4	1
214	2	57	2	1	1	2	0	30000	1	4	3	1	2	0	0	4	5	2	2	1	3	2	4	4	5	1	2	4	1	1	5	1	4	2	4	2	1	2	1	2	3	1	4	3	5	3	4	3	2
215	1	41	2	1	1	2	0	30000	1	2	3	1	3	1	1	4	5	3	3	4	5	2	5	5	4	1	2	4	5	3	5	5	3	1	4	5	4	4	4	2	5	4	2	5	4	5	2	5	3
216	2	50	1	2	1	1	0	10000	0	3	3	1	1	0	1	5	5	5	1	4	5	4	5	4	5	2	2	5	4	5	4	4	4	5	4	5	5	5	5	1	5	5	4	3	4	1	5	5	1
217	2	55	2	2	2	2	0	30000	1	5	3	1	2	1	1	5	4	3	2	4	3	4	3	4	3	2	2	5	4	3	4	2	3	2	3	4	4	3	2	3	4	4	5	5	3	4	2	3	2
218	2	25	1	2	2	3	0	10000	0	6	3	1	1	1	0	5	4	5	1	5	5	5	4	5	4	1	1	5	4	4	5	4	5	4	5	1	5	4	1	2	5	4	4	4	5	5	5	5	1
219	2	44	1	1	3	3	1	15000	0	18	3	1	3	1	1	2	1	3	3	1	5	2	3	3	3	31	2	4	2	1	2	3	5	3	4	4	2	3	2	3	4	4	2	3	2	3	2	2	3
220	2	40	2	1	3	2	0	40000	0	11	1	0	3	0	0	3	2	4	3	5	5	1	5	2	5	2	1	4	4	3	5	2	3	1	3	4	2	4	4	3	5	3	2	5	4	5	2	5	3
221	2	57	1	2	2	1	0	12000	1	15	3	0	2	1	0	4	3	3	2	5	3	4	5	4	5	2	3	5	4	4	5	5	2	1	2	4	1	1	2	1	3	4	1	2	4	4	4	3	2
222	2	60	1	2	1	2	1	10000	0	24	3	1	2	1	1	4	5	3	2	2	3	2	4	4	5	2	1	5	4	2	3	4	2	1	5	3	2	4	1	2	4	4	4	2	3	2	1	2	2
223	2	50	1	1	1	3	1	10000	0	0.5	1	1	1	0	0	5	4	5	1	4	5	5	4	4	5	1	1	4	4	4	5	5	4	5	4	1	5	4	3	4	5	5	5	5	4	5	4	5	1
224	1	20	1	1	1	3	0	10000	0	12	3	0	3	1	1	5	4	3	3	4	3	4	5	5	4	2	1	5	4	1	5	1	1	3	4	5	3	1	4	1	3	5	4	3	5	5	2	3	3
225	2	28	2	2	1	1	0	15000	1	60	2	0	2	0	0	4	5	5	2	5	4	5	5	3	4	2	2	2	3	2	4	3	5	1	4	5	2	2	4	1	4	3	5	4	4	4	3	3	2
226	2	64	2	1	1	2	0	30000	0	36	2	0	3	0	1	4	3	2	3	5	5	3	1	1	2	2	1	1	2	1	1	3	1	4	2	3	1	3	2	1	5	1	1	5	3	3	2	5	3
227	1	24	1	2	3	2	0	30000	0	3.5	2	1	3	0	1	3	4	1	3	3	1	2	4	3	3	1	2	5	4	5	4	5	1	1	4	4	5	3	5	4	2	3	3	4	2	2	4	4	3
228	2	32	1	2	1	1	0	15000	0	2.5	2	0	3	0	0	3	4	2	3	1	5	3	2	3	2	1	2	5	4	1	4	4	3	2	3	4	4	3	4	2	2	4	3	2	5	5	3	2	3
229	2	56	3	2	2	2	0	40000	1	5	3	1	2	1	1	4	4	5	2	3	3	4	2	3	5	1	2	5	4	2	5	5	2	3	5	3	5	5	2	3	5	5	5	5	3	3	4	5	2
230	1	34	1	2	2	1	0	16000	1	2	2	0	2	0	1	4	5	3	2	5	4	3	2	4	2	3	2	5	4	3	5	1	4	3	2	5	1	3	1	2	3	2	3	2	4	5	5	1	2
231	2	25	1	2	2	3	0	20000	1	3	2	1	3	0	0	4	5	5	3	4	3	4	2	5	2	3	2	4	2	3	2	3	5	3	2	2	4	4	1	3	5	1	4	3	5	4	2	2	3
232	2	45	1	1	1	3	1	5000	1	12	3	1	1	0	1	5	4	4	1	5	4	4	5	4	5	1	1	4	4	4	5	4	5	5	5	5	4	5	4	1	5	5	5	5	5	5	4	4	1
233	1	40	1	2	1	1	0	15000	1	20	2	0	2	0	1	4	5	2	2	4	5	5	3	4	2	1	2	4	5	1	4	2	1	3	2	3	1	3	2	1	3	4	4	3	4	5	3	4	2
234	2	43	2	1	1	3	1	15000	0	24	3	1	1	0	0	4	4	5	1	5	4	5	4	4	4	2	1	4	3	5	5	4	4	4	4	5	5	5	2	3	2	5	3	4	5	5	4	4	1
235	2	51	2	1	3	2	1	60000	1	72	2	1	3	0	1	3	4	2	3	1	3	4	2	3	1	2	3	5	4	2	1	5	4	3	2	5	5	5	2	1	1	1	2	5	5	2	2	5	3
236	2	57	2	1	2	2	0	25000	0	0.5	3	1	3	0	1	1	2	3	3	5	4	5	3	2	1	2	3	5	3	2	3	2	4	5	3	2	1	4	2	3	1	2	4	2	2	3	4	4	3
237	2	45	1	1	1	3	1	20000	0	0.5	3	1	1	0	0	5	5	4	1	5	4	5	5	4	4	2	2	4	4	5	4	4	4	4	5	5	5	4	4	3	4	3	3	2	5	1	5	5	1
238	2	52	2	1	2	2	0	35000	0	4	3	1	3	0	1	5	3	3	3	5	3	1	4	3	4	2	2	5	4	3	5	2	5	2	4	4	1	5	2	3	5	1	5	5	2	1	3	4	3
239	2	36	1	1	1	3	1	20000	0	0.5	2	1	1	0	1	4	4	5	1	4	5	5	5	4	5	1	1	3	5	3	3	5	4	5	4	5	5	3	2	2	5	4	4	3	5	5	4	5	1
240	2	48	3	1	3	3	1	200000	1	0.2	3	0	2	1	1	2	3	3	2	3	5	4	5	3	4	2	3	5	4	4	2	5	4	2	3	2	1	4	1	2	4	2	4	2	3	2	3	5	2
241	2	75	2	2	1	2	0	40000	0	2	2	1	3	0	0	1	2	1	3	2	4	3	2	2	5	1	2	2	3	4	3	2	4	5	4	2	5	5	3	2	1	3	2	3	2	2	4	4	3
242	2	40	1	2	1	3	1	30000	0	2	3	1	1	0	1	3	4	4	1	4	5	5	5	4	5	2	4	5	5	2	4	4	4	5	5	5	5	5	4	1	3	5	5	4	5	5	4	5	1
243	2	61	2	1	2	2	0	35000	1	30	3	1	3	0	1	2	5	4	3	5	1	2	3	2	1	2	1	4	5	2	3	4	2	3	1	3	4	5	1	2	3	2	1	3	2	1	4	1	3
244	2	37	1	1	2	3	1	10000	1	3	3	1	1	1	0	5	5	4	1	5	4	5	5	4	5	1	2	5	4	5	4	4	5	4	4	5	5	4	2	1	5	4	5	4	5	5	5	4	1
245	2	45	1	2	1	3	1	10000	0	3	3	1	1	1	1	4	5	4	1	4	5	4	5	5	4	1	2	4	4	4	5	5	4	5	3	1	5	5	1	2	3	4	4	3	5	5	4	5	1
246	1	20	1	1	1	1	1	10000	1	1	3	1	2	1	1	2	2	3	2	2	5	5	4	3	4	2	3	5	4	1	5	2	1	3	2	4	1	3	2	1	5	3	4	3	1	1	3	4	2
247	2	56	1	2	1	3	0	20000	1	1	3	1	2	1	0	5	4	3	2	2	4	5	3	4	5	2	4	5	5	2	1	3	2	5	2	4	5	3	4	2	3	2	4	3	2	2	3	3	2
248	1	22	1	1	3	1	0	10000	1	7	3	1	2	1	1	3	4	3	2	4	2	1	3	2	3	1	2	2	3	2	4	2	5	2	4	3	2	2	2	3	1	1	3	2	4	3	4	5	2
249	1	25	1	2	3	2	0	10000	0	2.5	2	1	3	0	1	1	4	1	3	1	1	1	5	2	1	1	2	5	5	1	1	5	5	2	1	3	5	5	3	3	4	3	2	3	2	1	3	1	3
250	2	55	2	2	1	3	1	30000	0	7	3	1	1	1	1	3	5	4	1	5	5	4	5	5	5	1	1	5	4	5	5	4	4	5	5	5	5	5	2	1	4	5	5	4	5	5	4	4	1
251	2	46	2	2	3	2	0	25000	1	6	3	1	2	0	0	3	4	3	2	5	5	3	4	4	5	1	2	2	1	3	4	2	1	3	4	4	4	2	1	2	1	1	2	3	1	2	3	5	2
252	1	65	2	1	1	2	1	25000	1	1	3	1	2	1	0	4	5	4	2	3	5	5	1	4	5	1	2	5	2	1	3	2	2	2	5	4	5	3	4	1	3	2	4	3	4	4	3	2	2
253	1	80	1	1	2	3	0	10000	0	2	2	0	3	0	1	1	2	1	3	2	1	5	2	3	4	2	1	4	3	2	3	1	5	5	3	3	2	5	1	2	3	1	1	2	2	2	3	3	3
254	1	19	2	2	2	2	0	40000	0	1	2	1	3	0	0	1	2	3	3	5	1	2	1	3	2	2	1	3	4	2	3	2	1	1	2	1	1	4	1	2	1	4	2	3	3	2	3	3	3
255	2	45	1	1	2	1	0	15000	0	16	3	0	2	1	1	2	1	3	2	1	2	4	3	2	1	1	2	4	2	5	5	1	2	3	1	3	4	3	2	1	3	1	4	3	3	4	1	4	2
256	2	72	3	1	3	3	1	55000	0	24	1	1	1	0	0	4	5	5	1	5	4	5	5	4	4	1	2	4	4	4	5	5	5	4	5	5	5	4	3	3	5	4	5	2	5	5	5	5	1
257	2	30	1	1	2	3	1	6000	0	5	2	0	1	0	1	5	5	5	1	5	5	4	5	4	5	1	2	4	4	5	5	4	5	5	3	1	5	5	2	2	5	2	5	3	2	5	5	4	1
258	2	50	2	1	3	2	0	30000	0	24	3	1	2	0	0	2	3	1	2	3	2	4	3	2	3	2	2	4	5	1	4	2	3	2	1	4	1	3	2	1	4	3	3	2	1	3	2	4	2
259	1	50	1	2	1	1	0	15000	0	3	2	0	2	0	1	3	4	2	2	4	5	2	1	2	3	2	1	5	4	3	4	2	5	3	2	2	3	2	4	2	4	2	1	2	2	3	4	5	2
260	2	55	1	1	1	3	1	10000	0	12	3	1	1	0	1	4	5	5	1	5	5	5	5	4	5	2	2	5	5	4	5	5	5	4	4	1	5	4	2	3	1	4	4	3	5	5	5	4	1
261	2	60	1	1	1	1	0	10000	1	4	3	0	2	1	0	3	5	3	2	2	5	4	3	5	4	2	1	4	5	4	5	5	4	1	3	5	4	1	3	2	3	3	4	3	2	5	2	4	2
262	1	51	1	2	2	2	0	10000	0	2	3	1	3	0	1	3	4	2	3	1	4	2	4	4	5	2	3	2	3	4	3	2	5	3	4	3	5	3	2	3	4	1	1	3	2	4	4	5	3
263	2	50	1	2	1	3	1	8000	0	2	3	1	1	1	1	4	5	4	1	3	4	5	5	5	4	1	2	5	4	4	4	4	5	5	4	5	5	5	2	3	4	5	4	2	5	5	4	2	1
264	1	28	2	1	2	2	0	30000	0	2.5	2	0	3	0	1	2	1	2	3	4	5	1	1	2	3	2	3	4	3	5	4	3	1	3	2	3	4	2	2	3	2	3	4	2	3	3	4	3	3
265	2	50	3	1	2	3	1	80000	1	12	3	0	2	1	1	4	5	4	2	4	5	2	3	5	5	3	1	3	4	2	4	5	5	5	3	4	3	1	2	2	4	5	1	2	3	4	2	5	2
266	2	50	1	1	1	1	0	15000	0	0.2	3	1	2	0	0	3	4	2	2	4	3	2	3	5	4	3	2	4	4	4	5	4	4	5	3	2	1	3	2	3	4	3	2	3	2	5	3	3	2
267	2	56	1	2	2	3	0	20000	0	1	3	1	1	0	1	3	4	5	1	4	4	5	5	4	4	2	1	4	4	4	4	4	5	4	4	5	5	5	2	1	4	4	5	4	5	5	5	4	1
268	2	62	1	2	2	3	1	6000	0	4	3	1	1	0	0	3	4	4	1	5	5	4	5	4	5	2	2	5	4	3	5	5	4	5	4	5	5	4	3	4	5	5	4	5	4	5	4	5	1
269	1	60	2	1	2	2	0	30000	0	12	3	1	3	0	1	2	3	2	3	4	1	3	2	3	1	2	2	5	4	3	2	4	5	4	2	3	3	4	3	1	4	4	3	2	4	2	4	3	3
270	1	33	1	1	2	1	0	10000	0	36	2	0	3	0	1	5	5	5	3	5	4	4	5	1	2	2	3	4	5	3	5	3	5	4	3	2	4	1	2	1	3	5	1	2	3	5	2	5	3
271	2	45	2	2	3	1	0	10000	0	156	3	1	2	1	0	3	4	5	2	4	3	4	5	3	1	1	2	2	3	5	2	5	2	5	5	3	1	4	2	4	5	5	4	2	3	4	1	3	2
272	2	32	1	2	1	3	1	10000	1	48	2	1	1	0	0	4	5	4	1	4	5	4	5	4	5	2	1	5	4	5	4	5	4	5	4	1	5	4	2	1	4	4	4	2	5	5	5	4	1
273	1	29	1	2	1	3	1	6000	0	0.5	2	0	1	0	1	3	4	4	1	5	5	4	5	5	5	1	2	4	4	5	4	4	5	4	5	1	5	4	5	1	3	4	5	4	5	5	4	5	1
274	2	32	3	1	1	3	0	70000	0	10	2	0	2	0	1	2	2	3	2	2	3	4	3	2	2	1	2	4	3	4	5	3	4	2	2	3	4	2	4	1	3	5	4	5	3	3	2	2	2
275	1	39	2	2	2	2	0	40000	1	6	2	0	3	0	0	4	1	1	3	2	1	1	2	1	3	2	1	2	3	5	5	5	5	1	2	4	1	3	2	1	4	5	3	2	2	2	1	3	3
276	2	42	2	1	3	2	0	30000	1	52	2	0	2	0	1	3	2	4	2	5	3	3	4	1	5	2	1	1	2	3	2	2	3	4	2	4	5	3	2	2	4	4	3	2	4	4	3	5	2
277	2	34	1	2	3	1	0	5000	0	8	1	0	2	0	0	2	2	3	2	5	2	5	3	4	3	2	1	4	3	4	5	2	3	2	3	4	5	3	2	2	4	5	2	3	3	5	5	2	2
278	1	16	1	1	2	1	0	15000	0	15	3	0	3	1	0	1	1	2	3	4	4	4	1	2	1	1	1	2	2	5	3	4	5	5	1	4	5	5	4	4	3	4	2	2	1	2	2	3	3
279	1	26	2	2	3	2	0	25000	0	13	2	0	3	0	1	4	4	5	3	1	2	4	5	4	3	2	1	5	5	3	2	5	1	2	3	5	5	1	5	1	3	5	2	1	3	3	2	5	3
280	1	30	2	1	2	2	0	35000	0	12	3	1	3	1	1	4	3	3	3	3	2	4	5	3	3	2	3	3	2	5	5	3	4	3	4	2	1	3	3	3	2	3	2	5	5	5	4	4	3
281	1	32	1	1	2	1	0	10000	0	80	2	0	3	0	1	3	2	3	3	4	3	2	1	3	4	1	1	2	5	1	3	2	5	3	5	4	5	5	4	3	2	4	4	2	3	4	2	3	3
282	1	27	1	2	2	1	0	15000	1	16	3	0	2	1	0	2	1	3	2	4	4	3	3	4	4	2	1	4	5	3	3	2	1	5	3	4	5	2	4	1	3	4	4	3	2	3	2	5	2
283	2	36	1	2	3	1	0	20000	1	14	1	0	3	0	0	1	2	3	3	2	5	2	3	2	1	2	1	4	3	5	5	4	5	3	3	3	5	2	2	2	4	5	3	2	4	5	4	4	3
284	1	28	2	1	2	2	0	30000	0	2.5	2	0	3	0	1	2	1	2	3	4	5	1	1	2	3	2	3	4	3	5	4	5	1	3	2	3	1	2	4	3	2	3	4	2	3	3	4	3	3
285	2	54	1	1	3	1	0	10000	0	0.5	3	1	3	1	1	4	5	4	3	2	3	3	2	4	3	2	2	3	3	2	3	2	3	5	3	2	3	2	2	3	2	2	3	3	2	2	2	5	3
286	1	48	1	1	2	2	0	7000	1	36	3	1	2	0	1	5	4	5	2	3	2	3	4	3	3	2	1	2	4	1	5	2	5	4	3	4	3	4	4	3	3	3	3	2	2	2	2	2	2
287	2	34	2	1	2	1	0	15000	0	30	3	0	3	1	1	4	5	5	3	1	5	5	3	3	2	1	1	5	4	5	5	4	5	2	4	5	1	3	2	3	3	2	4	3	4	4	1	2	3
288	1	65	2	1	2	1	0	10000	1	10	2	0	2	0	0	4	5	4	2	5	3	3	2	3	2	1	1	4	5	4	3	3	3	1	3	5	1	4	3	1	4	4	5	3	4	3	3	5	2
289	2	46	2	1	3	3	1	51000	1	12	3	1	2	0	1	3	3	2	2	3	2	2	2	1	2	1	1	2	3	1	2	2	5	3	2	3	2	2	4	2	3	1	4	3	4	5	3	4	2
290	2	36	2	2	1	1	0	20000	1	10	3	1	2	0	1	4	1	3	2	2	5	2	3	5	3	2	2	4	2	3	4	5	2	3	2	3	4	1	5	1	3	4	4	3	4	4	3	2	2
291	1	40	1	1	2	1	1	10000	0	4	2	0	2	0	1	2	1	2	2	3	2	3	3	2	3	2	2	4	5	1	5	2	1	1	2	3	2	4	3	3	2	3	2	2	1	5	3	5	2
292	2	32	1	2	1	1	0	11000	0	0.5	3	1	2	0	0	3	5	3	2	2	4	5	3	2	4	2	1	5	4	4	5	3	5	1	5	5	1	1	4	3	2	3	4	2	3	3	4	3	2
293	1	28	3	1	2	3	0	80000	1	4	2	0	2	0	1	2	1	2	2	5	2	3	1	1	1	2	1	2	3	4	1	2	1	5	2	1	4	2	4	2	3	4	5	4	3	3	5	5	2
294	1	21	2	1	2	2	0	30000	1	1	3	1	3	1	1	1	1	1	3	4	5	1	5	1	2	2	1	2	4	3	3	2	1	2	1	2	2	5	2	2	4	1	1	2	2	5	5	1	3
295	2	38	2	1	2	2	0	40000	1	0.2	2	0	2	0	0	3	2	1	2	1	1	4	5	4	5	2	1	5	4	3	3	5	5	3	2	5	4	4	3	2	5	5	5	4	3	4	3	5	2
296	2	40	2	2	2	1	0	15000	1	6	2	0	2	0	1	3	4	2	2	3	4	2	1	2	3	3	2	4	5	1	4	2	5	3	3	4	5	5	4	4	3	4	1	2	1	5	5	2	2
297	2	50	1	1	3	1	0	10000	0	3	1	0	3	0	0	2	1	1	3	5	1	3	2	1	1	1	1	5	4	5	5	1	5	5	2	1	3	5	1	4	3	2	1	3	3	2	3	3	3
298	2	55	1	2	2	2	0	40000	0	10	2	0	3	1	0	3	4	5	3	2	5	3	5	4	5	2	1	5	5	3	4	2	3	4	3	3	5	4	3	3	4	4	2	3	2	3	4	1	3
299	2	45	2	2	3	1	0	10000	1	156	3	1	2	1	0	3	4	5	2	4	3	4	5	3	1	1	2	2	3	5	2	5	2	3	5	3	1	4	2	4	5	5	4	2	3	4	1	3	2
300	2	32	1	2	1	3	1	10000	1	48	2	1	1	0	0	4	5	5	1	5	5	5	4	5	4	2	1	4	4	4	5	4	4	5	3	5	5	4	4	1	3	4	4	2	2	1	4	5	1
301	2	61	1	2	2	1	0	15000	0	24	2	0	2	0	1	2	2	3	2	1	1	3	3	1	3	2	1	3	4	2	1	2	5	4	2	1	4	4	1	2	4	2	1	2	1	1	4	1	2
302	2	60	2	2	3	3	1	40000	0	30	2	1	1	0	0	5	5	5	1	4	5	5	5	5	5	1	1	5	4	5	5	4	5	5	5	5	5	5	2	5	5	5	4	3	5	5	5	4	1
303	2	62	3	2	1	3	0	100000	1	48	3	1	2	0	1	4	5	5	2	1	5	5	3	5	4	3	2	5	5	1	5	1	2	1	3	4	5	5	2	3	3	5	5	5	3	4	2	4	2
304	1	38	2	1	3	2	1	35000	1	24	3	0	3	0	0	2	5	1	3	4	3	2	1	2	1	2	1	3	3	2	4	5	1	3	1	5	5	5	4	3	5	5	2	2	2	5	1	2	3
305	1	39	2	1	3	1	1	19000	0	4	2	0	3	0	1	1	4	2	3	5	1	2	1	2	1	1	2	5	5	1	1	2	5	4	3	2	5	5	1	2	4	2	1	2	2	1	5	5	3
306	2	31	1	1	2	2	0	10000	1	24	2	0	3	0	1	3	5	3	3	5	2	3	1	2	4	3	1	4	5	3	5	2	2	5	4	3	4	5	4	1	2	5	2	3	4	2	4	4	3
307	1	55	1	1	2	1	0	10000	1	4	2	0	2	0	0	3	2	3	2	2	5	4	5	4	4	2	1	4	5	2	5	5	2	3	4	5	1	2	3	3	4	5	5	5	4	3	2	4	2
308	2	32	1	1	2	3	0	5000	0	4	2	0	3	0	1	3	4	3	3	5	1	2	1	1	2	1	2	4	5	5	5	3	5	4	3	5	5	4	1	1	4	4	4	3	1	5	3	3	3
309	1	41	2	1	3	2	1	40000	1	50	2	0	2	0	1	5	4	3	2	3	4	5	2	4	5	3	1	2	3	1	5	3	5	2	5	5	4	1	4	3	4	5	5	5	5	4	1	2	2
310	2	35	1	1	1	1	0	12000	0	6.5	2	0	2	0	1	3	4	4	2	5	5	5	1	3	1	1	2	4	5	5	5	1	3	1	3	3	4	1	2	1	2	3	2	3	1	2	3	5	2
311	1	40	2	1	3	2	0	40000	0	11	1	0	3	0	0	3	5	4	3	2	5	1	1	2	1	2	1	4	4	3	5	2	3	2	3	4	2	4	2	3	2	3	2	3	4	3	2	4	3
312	2	57	1	2	2	1	0	12000	1	15	3	0	2	1	1	4	3	3	2	5	3	4	5	4	5	2	3	5	4	4	5	5	5	4	2	4	1	1	2	1	3	4	1	2	4	5	4	3	2
313	2	60	1	2	1	1	1	10000	1	24	3	1	2	1	1	4	5	4	2	5	3	2	4	4	5	2	1	5	4	2	3	4	2	5	5	3	2	4	1	2	4	4	4	2	3	2	1	2	2
314	1	50	1	1	1	3	1	10000	0	0.5	1	0	1	0	0	5	4	3	1	5	5	5	5	4	4	1	1	1	4	5	4	5	4	4	4	5	5	4	3	4	4	4	5	3	4	1	4	5	1
315	1	20	1	1	2	2	0	10000	0	12	3	0	3	1	1	5	4	3	3	4	5	4	5	5	4	2	1	5	4	1	5	1	5	3	4	5	3	1	5	1	3	5	4	3	3	4	2	3	3
316	1	28	2	2	1	1	0	15000	0	60	2	0	2	0	0	4	5	5	2	2	4	5	3	3	4	2	2	2	3	2	4	5	2	1	4	5	2	2	4	1	4	3	5	4	4	5	3	3	2
317	2	64	2	1	1	2	0	30000	0	36	2	0	3	0	1	4	3	2	3	5	3	3	5	1	2	2	1	1	2	1	1	3	1	4	2	3	5	3	2	1	4	1	1	2	3	3	2	4	3
318	1	24	1	2	3	2	0	30000	0	3.5	2	0	3	0	1	3	4	1	3	3	1	2	4	3	3	1	2	5	4	5	4	5	5	3	4	4	5	3	5	4	2	3	3	4	2	2	4	5	3
319	2	32	1	2	1	3	0	15000	0	2.5	2	0	3	0	0	3	4	2	3	5	5	3	2	3	2	1	2	5	4	3	4	4	3	5	3	4	1	3	2	2	2	4	3	2	2	2	3	2	3
320	2	56	3	2	2	2	0	40000	1	5	3	1	2	1	1	4	4	5	2	3	3	4	2	3	5	1	2	5	4	2	5	3	2	3	5	3	5	5	2	3	4	5	5	4	3	5	4	4	2
321	2	34	1	2	2	1	0	16000	0	2	2	0	2	0	1	4	5	4	2	2	4	3	2	4	2	3	2	5	4	3	5	1	5	3	2	5	4	3	1	2	3	2	3	2	4	5	5	5	2
322	1	20	2	1	3	1	0	15000	0	180	1	0	3	0	0	3	2	2	3	3	2	3	4	2	1	1	2	3	4	2	2	5	1	3	3	2	5	4	3	2	3	1	3	1	2	4	3	2	3
323	1	39	2	1	3	2	1	40000	1	180	3	1	3	0	1	2	2	1	3	5	5	2	1	2	1	2	2	1	2	3	4	2	3	1	4	5	1	5	1	2	3	2	2	1	2	2	3	1	3
324	2	70	1	1	1	3	1	15000	0	132	2	1	1	0	0	5	5	4	1	4	5	5	5	5	5	1	2	5	4	5	5	4	4	5	4	5	5	3	4	2	3	4	4	5	5	5	4	5	1
325	1	50	1	1	3	2	1	25000	0	96	3	1	3	0	1	3	4	2	3	1	2	3	3	2	3	2	1	1	3	1	3	2	5	2	4	5	1	5	1	3	1	3	1	2	2	1	2	1	3
326	2	36	2	1	2	1	0	10000	1	24	2	0	2	0	0	3	2	4	2	5	2	1	2	1	1	2	1	4	5	3	5	4	2	5	1	1	5	5	1	3	3	1	2	3	3	3	1	2	2
327	1	63	2	1	3	2	0	50000	0	84	3	1	2	1	1	2	2	4	2	1	5	1	5	3	2	1	2	1	3	1	1	2	2	3	2	1	5	3	2	3	2	3	2	1	1	1	2	5	2
328	1	50	1	1	3	1	0	5000	0	48	2	1	3	0	0	2	1	1	3	5	1	3	1	2	1	2	1	1	3	2	1	5	5	2	1	1	1	5	1	2	3	1	2	1	2	2	3	1	3
329	2	52	2	2	3	2	1	30000	1	30	2	0	2	0	1	1	4	1	2	4	2	3	1	4	3	2	1	4	3	3	2	3	1	1	1	3	5	5	3	2	3	2	4	3	2	5	3	1	2
330	2	38	1	1	2	1	1	10000	1	84	2	0	3	0	1	3	4	1	3	5	3	3	1	2	1	2	1	4	3	2	4	5	2	3	1	1	3	3	2	1	2	2	3	4	1	2	1	3	3
331	1	17	1	1	2	3	0	20000	0	7	1	0	3	0	0	1	1	1	3	5	5	4	3	3	3	3	2	4	3	4	5	3	1	3	4	3	4	5	2	4	1	1	1	1	1	5	3	5	3
332	2	55	2	1	2	3	0	80000	1	30	3	1	2	0	0	2	4	2	2	5	3	4	2	3	3	1	2	4	3	4	3	5	5	3	4	4	1	4	3	2	3	3	1	2	2	3	4	3	2
333	2	53	2	1	1	3	1	15000	0	84	3	1	1	0	1	2	5	4	1	5	5	4	4	1	5	1	2	5	4	5	5	4	5	5	5	5	5	1	5	1	5	4	5	2	3	5	5	4	1
334	2	50	1	1	2	2	0	30000	0	24	2	0	3	0	1	2	3	2	3	4	2	3	1	3	4	2	2	2	3	1	4	2	1	3	3	2	3	2	2	4	4	3	3	4	2	4	3	2	3
335	1	53	1	2	1	1	0	10000	1	30	3	1	2	0	0	3	5	2	2	5	5	3	1	5	4	1	1	4	5	2	5	2	2	3	2	4	5	3	2	3	3	4	4	3	2	3	2	5	2
336	2	56	2	1	2	1	0	20000	1	24	3	0	3	1	1	4	5	3	3	2	3	4	1	2	4	1	3	4	2	1	4	5	5	2	4	5	5	3	4	2	4	1	5	3	2	3	4	1	3
337	2	43	1	2	1	3	1	10000	1	96	2	0	1	0	1	3	5	4	1	5	4	5	5	5	5	1	3	2	5	3	5	4	4	5	4	1	5	2	2	1	4	4	4	2	4	1	4	5	1
338	1	72	2	1	3	2	0	30000	1	72	3	0	2	1	0	3	1	2	2	4	1	3	1	3	1	1	1	1	2	1	1	3	2	2	4	5	5	5	2	1	1	4	5	2	1	5	3	2	2
339	2	47	1	1	3	3	1	20000	0	10	3	0	3	1	1	1	2	1	3	2	1	1	3	1	4	1	2	1	2	1	2	5	4	5	2	2	5	5	4	2	3	2	1	2	1	1	2	1	3
340	2	63	1	1	1	1	0	5000	1	36	2	0	2	0	1	5	3	3	2	5	4	4	1	4	5	1	3	3	4	5	5	1	5	1	4	5	5	3	2	1	3	5	3	5	4	4	2	5	2
341	2	33	1	2	2	1	0	10000	0	72	3	0	2	1	0	4	5	5	2	1	4	5	2	3	5	2	3	4	5	2	5	3	5	2	4	5	5	2	2	1	4	3	1	2	2	2	3	4	2
342	1	70	1	2	1	1	0	15000	1	48	3	1	2	1	1	2	5	4	2	1	2	3	2	4	2	1	1	1	2	4	5	2	3	4	2	4	5	3	2	1	4	3	4	3	4	4	5	1	2
343	1	35	1	1	2	3	1	8000	1	40	2	0	2	0	1	2	3	4	2	1	5	4	2	2	2	1	2	4	5	3	4	3	4	5	2	4	5	2	2	1	4	1	1	3	4	2	4	5	2
344	1	37	2	1	3	2	1	10000	0	84	2	0	3	0	0	3	4	3	3	2	2	3	3	4	2	2	1	1	2	1	2	5	1	3	4	4	5	4	2	1	1	3	4	4	3	4	2	1	3
345	2	40	1	2	1	1	0	10000	1	11	2	0	2	0	1	2	4	5	2	1	4	5	2	3	4	1	2	4	4	2	5	3	5	5	3	2	5	2	2	1	2	4	5	3	3	3	3	4	2
346	2	32	1	1	2	3	1	15000	1	50	2	1	1	0	1	2	4	5	1	4	4	5	5	4	2	1	3	2	4	4	5	4	5	4	4	1	5	1	1	1	2	5	4	1	1	2	5	5	1
347	1	60	1	1	3	3	0	10000	1	36	2	0	2	0	0	3	5	4	2	4	5	3	5	3	2	1	1	4	3	4	4	1	2	3	4	1	5	3	3	2	4	3	4	4	4	5	2	5	2
348	2	60	2	1	2	3	1	35000	0	48	3	1	1	0	1	3	4	3	1	5	4	4	5	3	4	2	1	5	5	5	4	4	4	5	5	1	4	4	3	3	2	4	5	3	2	1	4	4	1
349	2	56	2	1	2	3	1	18000	0	72	3	1	1	1	1	2	5	4	1	4	5	5	5	4	5	4	2	3	5	4	5	5	5	4	3	5	5	3	1	2	3	3	4	5	3	5	4	5	1
350	2	56	1	2	1	3	1	8000	1	2	2	1	1	0	0	3	4	5	1	5	4	4	5	4	4	2	1	5	4	4	5	4	4	5	3	5	4	5	2	1	4	4	3	4	3	1	5	4	1
[truncated: 40 more columns]
